# Supplementary material for: Thoracic Spinal Stability and Motion Behavior Are Affected by the Length of Posterior Instrumentation After Vertebral Body Replacement, but Not by the Surgical Approach Type: An in vitro Study With Entire Rib Cage Specimens
Source: Front Bioeng Biotechnol. 2020 Jun 9;8:572. doi: 10.3389/fbioe.2020.00572 (PMC7295896; doi:10.3389/fbioe.2020.00572)
Supplement: Supplementary file 2 [file Table_1.XLSX]

## Sheet: T1-T12
Intact condition
	y-axis	T1-T12:X	T1-T12:Y	T1-T12:Z	T1-T12:X	T1-T12:Y	T1-T12:Z	T1-T12:X	T1-T12:Y	T1-T12:Z
Specimen	x-axis	Mx	Mx	Mx	My	My	My	Mz	Mz	Mz
#1		31.5018	-1.5118	0.78149	2.1802	39.8756	-18.0607	-1.8867	6.1304	31.4484
#2		30.3829	0.30439	-0.79604	-1.2559	35.9293	-3.1704	0.41371	10.5617	42.1834
#3		20.5847	2.5884	-1.3155	-0.74314	32.0554	-23.9567	-0.20113	9.6119	33.5714
#4		9.9944	0.33908	-0.29214	-0.16328	11.6133	-6.7051	1.3444	4.1495	10.8147
#5		26.0075	-1.2658	3.7218	0.4526	30.5193	-16.0544	-1.4638	6.7999	30.5637
#6		26.5267	-1.2489	1.8652	0.063235	39.4357	-16.5008	1.6933	11.2534	37.6653
	IC	-	-	-	-	-	-	-	-	-
	UL, LI	-	-	-	-	-	-	-	-	-
	UL, SI	-	-	-	-	-	-	-	-	-
	BL, LI	-	-	-	-	-	-	-	-	-
	BL, SI	-	-	-	-	-	-	-	-	-
Unilateral, long instrumentation
	y-axis	T1-T12:X	T1-T12:Y	T1-T12:Z	T1-T12:X	T1-T12:Y	T1-T12:Z	T1-T12:X	T1-T12:Y	T1-T12:Z
Specimen	x-axis	Mx	Mx	Mx	My	My	My	Mz	Mz	Mz
#1		25.2127	-1.1468	-2.1683	1.6295	34.6578	-14.4337	-0.52447	2.5177	29.0945
#2		26.4223	0.94137	-1.8195	-1.0932	26.2368	-24.1781	1.2982	3.0416	38.8767
#3		14.5098	6.5915	-0.83256	-5.0798	34.0783	-20.0361	-2.7062	3.3748	44.4915
#4		9.5419	0.15806	-0.40062	-0.028522	11.1485	-6.0043	1.3745	3.4604	10.4843
#5		24.6107	-0.84012	3.4401	1.2941	26.858	-12.9145	-1.4295	5.4933	30.0728
#6		25.3926	-0.27157	1.4102	0.20052	32.4033	-11.7793	1.8967	6.3356	35.8487
	IC	0.035	1	0.446	1	1	0.446	1	0.01	1
	UL, LI	-	-	-	-	-	-	-	-	-
	UL, SI	-	-	-	-	-	-	-	-	-
	BL, LI	-	-	-	-	-	-	-	-	-
	BL, SI	-	-	-	-	-	-	-	-	-
Unilateral, short instrumentation
	y-axis	T1-T12:X	T1-T12:Y	T1-T12:Z	T1-T12:X	T1-T12:Y	T1-T12:Z	T1-T12:X	T1-T12:Y	T1-T12:Z
Specimen	x-axis	Mx	Mx	Mx	My	My	My	Mz	Mz	Mz
#1		28.3276	-1.198	-1.5031	2.3791	37.3503	-16.6963	-1.1074	3.2198	30.5864
#2		27.5978	0.73572	-1.8059	-2.3406	28.7655	-27.5605	-0.47938	4.7111	41.9882
#3		17.306	7.255	0.05699	-5.2353	36.8591	-21.1157	-1.8603	6.6103	45.6308
#4		11.2471	0.169	-0.38886	0.59388	15.2618	-7.7238	1.6556	4.7787	13.5779
#5		25.9197	-1.3309	3.409	1.8621	32.0736	-16.0033	-0.95386	6.0382	33.1809
#6		26.5728	-0.25975	0.77158	0.98598	36.5776	-16.0549	2.2117	7.7592	40.2767
	IC	1	1	1	1	1	1	1	1	1
	UL, LI	0.446	1	1	1	0.679	0.446	1	0.446	0.106
	UL, SI	-	-	-	-	-	-	-	-	-
	BL, LI	-	-	-	-	-	-	-	-	-
	BL, SI	-	-	-	-	-	-	-	-	-
Bilateral, long instrumentation
	y-axis	T1-T12:X	T1-T12:Y	T1-T12:Z	T1-T12:X	T1-T12:Y	T1-T12:Z	T1-T12:X	T1-T12:Y	T1-T12:Z
Specimen	x-axis	Mx	Mx	Mx	My	My	My	Mz	Mz	Mz
#1		26.2054	-1.934	0.13576	1.3702	29.2192	-13.4165	-0.96531	3.8647	24.469
#2		25.3022	0.42321	-0.18706	0.36769	23.9443	-24.8636	-1.3881	3.62	34.4614
#3		18.613	7.835	-0.2872	-4.3096	34.0467	-2.1494	-3.7481	5.327	43.6065
#4		9.966	0.33845	-0.16739	-0.39138	10.8802	-6.6816	1.5278	4.0834	11.1171
#5		24.6701	-0.33117	2.3995	0.60254	25.2563	-13.2683	-0.53345	7.1988	28.4237
#6		25.032	-0.88114	1.6688	0.67112	31.3093	-10.9725	0.5979	6.7885	36.0359
	IC	0.176	1	1	1	0.035	0.446	1	1	1
	UL, LI	1	1	0.679	1	1	1	1	1	1
	UL, SI	1	1	1	1	0.019	0.446	1	1	0.019
	BL, LI	-	-	-	-	-	-	-	-	-
	BL, SI	-	-	-	-	-	-	-	-	-
Bilateral, short instrumentation
	y-axis	T1-T12:X	T1-T12:Y	T1-T12:Z	T1-T12:X	T1-T12:Y	T1-T12:Z	T1-T12:X	T1-T12:Y	T1-T12:Z
Specimen	x-axis	Mx	Mx	Mx	My	My	My	Mz	Mz	Mz
#1		30.229	-1.9672	0.063879	1.9199	31.7876	-15.002	-0.99291	4.4894	25.8276
#2		29.1601	0.81041	-1.1872	0.015731	27.0654	-28.4575	-2.7941	2.8624	39.5843
#3		24.7539	9.8415	-3.4132	-3.0194	38.6574	-24.5391	-3.902	10.3243	44.0234
#4		12.9999	0.62677	-0.86889	0.44353	16.3067	-9.3869	1.9757	5.9318	14.5333
#5		28.458	-0.50256	1.3311	0.9175	29.4552	-17.0836	-0.094472	9.0883	30.9559
#6		26.7256	-0.93878	0.90987	2.1778	36.7569	-16.9643	1.5996	10.8696	39.4517
	IC	1	1	0.106	1	1	1	1	1	1
	UL, LI	0.003	1	1	1	1	0.01	1	0.019	1
	UL, SI	1	1	1	1	1	1	1	1	1
	BL, LI	0.019	1	0.176	1	0.062	0.01	1	1	0.446
	BL, SI	-	-	-	-	-	-	-	-	-

## Sheet: T3-T4
Intact condition
	y-axis	T1-T12:X	T1-T12:Y	T1-T12:Z	T1-T12:X	T1-T12:Y	T1-T12:Z	T1-T12:X	T1-T12:Y	T1-T12:Z
Specimen	x-axis	Mx	Mx	Mx	My	My	My	Mz	Mz	Mz
#1		2.2852	-0.66133	0.5242	-0.33129	4.7202	-2.6365	-0.02008	-0.28684	1.6255
#2		4.6526	-0.7472	-0.24825	-0.80886	5.0334	-4.4623	-1.9925	3.0671	2.311
#3		2.6	0.32519	0.2683	0.75553	3.4842	-2.8303	0.038548	1.3886	3.4163
#4		0.821	0.50537	-0.062809	-0.023032	1.7033	-1.0398	0.21831	0.57448	1.4623
#5		2.1783	-0.44107	0.19828	0.23649	3.5051	-1.2902	-0.74607	0.88882	3.2953
#6		1.3188	-0.77202	0.56678	-0.22444	3.9361	-0.30833	-0.57899	1.1924	1.5617
	IC	-	-	-	-	-	-	-	-	-
	UL, LI	-	-	-	-	-	-	-	-	-
	UL, SI	-	-	-	-	-	-	-	-	-
	BL, LI	-	-	-	-	-	-	-	-	-
	BL, SI	-	-	-	-	-	-	-	-	-
Unilateral, long instrumentation
	y-axis	T1-T12:X	T1-T12:Y	T1-T12:Z	T1-T12:X	T1-T12:Y	T1-T12:Z	T1-T12:X	T1-T12:Y	T1-T12:Z
Specimen	x-axis	Mx	Mx	Mx	My	My	My	Mz	Mz	Mz
#1		0.99256	-0.44936	1.6063	-0.74341	6.4634	-1.6957	-0.45424	1.323	0.22399
#2		5.0305	-0.94705	-1.4348	0.43067	1.1606	-1.26852	-1.9878	2.7491	4.1777
#3		2.2265	-0.12583	-0.65648	0.2318	4.5469	-3.8875	0.3068	0.97577	7.4558
#4		0.97648	0.2458	-0.17037	-0.13964	2.0166	-1.2662	0.066217	0.62817	1.8995
#5		1.6223	-0.57751	-0.24378	-0.15517	4.3797	-1.1012	-0.4723	0.52814	1.6796
#6		2.4302	-1.0276	0.30659	-0.15073	4.4762	-1.5265	-0.87594	0.29626	4.9699
	IC	1	1	1	1	1	1	1	1	1
	UL, LI	-	-	-	-	-	-	-	-	-
	UL, SI	-	-	-	-	-	-	-	-	-
	BL, LI	-	-	-	-	-	-	-	-	-
	BL, SI	-	-	-	-	-	-	-	-	-
Unilateral, short instrumentation
	y-axis	T1-T12:X	T1-T12:Y	T1-T12:Z	T1-T12:X	T1-T12:Y	T1-T12:Z	T1-T12:X	T1-T12:Y	T1-T12:Z
Specimen	x-axis	Mx	Mx	Mx	My	My	My	Mz	Mz	Mz
#1		1.1114	-0.53636	1.3123	-0.54037	5.1793	-1.4162	-0.62166	-0.26788	-0.17557
#2		5.0335	-0.7007	-0.66665	-0.34874	4.1427	-4.7323	-1.6872	2.7715	5.2968
#3		1.9819	-0.14886	-1.3482	0.24518	3.2328	-4.0953	0.20337	1.4523	6.7227
#4		0.84388	0.2479	-0.27273	0.25252	1.5821	-1.0041	0.055751	0.57509	1.6135
#5		1.5243	-0.46214	-0.81095	-0.26633	3.6306	-1.0531	-0.18706	0.38646	1.1716
#6		2.5886	-0.86026	-0.40823	-0.14094	3.5463	-2.6331	-0.44813	0.39918	4.208
	IC	1	1	0.285	1	1	1	1	1	1
	UL, LI	1	1	1	1	1	1	1	1	1
	UL, SI	-	-	-	-	-	-	-	-	-
	BL, LI	-	-	-	-	-	-	-	-	-
	BL, SI	-	-	-	-	-	-	-	-	-
Bilateral, long instrumentation
	y-axis	T1-T12:X	T1-T12:Y	T1-T12:Z	T1-T12:X	T1-T12:Y	T1-T12:Z	T1-T12:X	T1-T12:Y	T1-T12:Z
Specimen	x-axis	Mx	Mx	Mx	My	My	My	Mz	Mz	Mz
#1		0.7211	-0.68769	0.45507	-0.63426	5.1163	-2.5038	0.39684	0.089634	2.601
#2		3.6019	-0.63067	0.24735	-0.65192	3.6382	-4.4884	-1.2351	1.8652	2.6376
#3		1.7811	-0.59888	0.10742	0.93768	3.5331	-2.5844	-0.0018219	1.2919	5.1842
#4		0.57901	0.16175	-0.12733	0.21223	2.0727	-0.33236	0.23676	0.6093	0.96191
#5		1.197	-1.1282	0.26516	-0.32052	3.8519	-1.7629	0.10999	0.83483	2.6799
#6		1.3507	-1.1866	0.60233	-0.15196	4.1869	-2.1489	-0.47887	0.52964	3.7619
	IC	0.176	1	1	1	1	1	1	1	1
	UL, LI	0.062	1	1	1	1	1	1	1	1
	UL, SI	0.062	1	0.176	1	1	1	1	1	1
	BL, LI	-	-	-	-	-	-	-	-	-
	BL, SI	-	-	-	-	-	-	-	-	-
Bilateral, short instrumentation
	y-axis	T1-T12:X	T1-T12:Y	T1-T12:Z	T1-T12:X	T1-T12:Y	T1-T12:Z	T1-T12:X	T1-T12:Y	T1-T12:Z
Specimen	x-axis	Mx	Mx	Mx	My	My	My	Mz	Mz	Mz
#1		0.79676	-0.43675	0.38401	-0.33762	4.0451	-2.7429	0.25559	0.2107	1.9253
#2		3.4395	-0.52232	-0.44086	-0.81658	3.0588	-4.4401	-1.7119	1.7879	3.1711
#3		1.2981	-0.8425	-0.54314	0.64866	2.1259	-2.4348	0.49621	1.8724	3.4515
#4		0.79061	0.30474	-0.43717	0.093061	1.4685	0.13322	-0.16865	0.79507	1.3512
#5		1.2065	-1.1045	0.2092	-0.49007	2.9233	-2.4064	0.28207	0.81222	2.1606
#6		2.3339	-0.93244	-0.85327	-0.52003	3.2626	-2.3205	-0.35497	1.0065	3.0369
	IC	0.446	1	0.446	1	1	1	1	1	1
	UL, LI	0.176	1	1	1	1	1	1	1	1
	UL, SI	0.176	1	1	1	1	1	1	1	1
	BL, LI	1	1	0.285	1	1	1	1	1	1
	BL, SI	-	-	-	-	-	-	-	-	-

## Sheet: T4-T5
Intact condition
	y-axis	T1-T12:X	T1-T12:Y	T1-T12:Z	T1-T12:X	T1-T12:Y	T1-T12:Z	T1-T12:X	T1-T12:Y	T1-T12:Z
Specimen	x-axis	Mx	Mx	Mx	My	My	My	Mz	Mz	Mz
#1		2.8913	-0.34015	0.03374	0.093598	3.912	-0.64717	-0.97063	0.78287	0.65902
#2		1.0959	0.005311	-1.1101	0.038429	0.93852	-0.83647	0.33589	0.45555	2.0606
#3		2.0076	-0.67747	-0.81129	0.38051	2.0794	-1.5741	0.60838	0.74667	2.364
#4		0.27329	-0.15501	-0.05178	0.029481	0.9731	-0.62649	0.34494	0.0063894	1.2349
#5		0.90729	-0.21192	-0.020112	-0.23488	2.2318	-0.90907	0.47538	0.35651	0.3245
#6		1.7522	-0.70562	0.49161	-0.76068	3.2101	-1.9561	0.052564	0.91636	2.7185
	IC	-	-	-	-	-	-	-	-	-
	UL, LI	-	-	-	-	-	-	-	-	-
	UL, SI	-	-	-	-	-	-	-	-	-
	BL, LI	-	-	-	-	-	-	-	-	-
	BL, SI	-	-	-	-	-	-	-	-	-
Unilateral, long instrumentation
	y-axis	T1-T12:X	T1-T12:Y	T1-T12:Z	T1-T12:X	T1-T12:Y	T1-T12:Z	T1-T12:X	T1-T12:Y	T1-T12:Z
Specimen	x-axis	Mx	Mx	Mx	My	My	My	Mz	Mz	Mz
#1		2.4867	-0.0019109	-0.80206	0.38535	0.14435	-0.68223	-0.72744	-0.17077	2.2178
#2		1.0668	0.62065	0.027379	0.47236	1.2174	-0.20298	0.80641	0.31936	1.9008
#3		2.7534	0.6036	-0.31153	1.6044	0.60569	0.5422	-0.2682	0.078555	2.4981
#4		0.27209	0.044401	0.28161	-0.040328	0.40398	-0.49475	0.25894	-0.48417	0.75735
#5		0.85896	-0.20525	0.18387	-0.0087997	0.76887	-0.55042	0.3096	-0.020241	1.5949
#6		0.53058	0.64523	0.11504	-0.23546	0.41728	0.1767	0.19309	0.012577	-1.019
	IC	1	0.176	1	1	0.285	0.285	1	0.446	1
	UL, LI	-	-	-	-	-	-	-	-	-
	UL, SI	-	-	-	-	-	-	-	-	-
	BL, LI	-	-	-	-	-	-	-	-	-
	BL, SI	-	-	-	-	-	-	-	-	-
Unilateral, short instrumentation
	y-axis	T1-T12:X	T1-T12:Y	T1-T12:Z	T1-T12:X	T1-T12:Y	T1-T12:Z	T1-T12:X	T1-T12:Y	T1-T12:Z
Specimen	x-axis	Mx	Mx	Mx	My	My	My	Mz	Mz	Mz
#1		4.6069	-0.45149	-0.97731	0.35112	4.8081	-1.9451	-0.92219	0.29044	3.7769
#2		0.53855	0.3011	-0.61311	-0.68814	0.65463	0.10173	0.64531	0.12454	1.8154
#3		-0.47178	1.4257	1.7731	-1.7971	1.2121	-1.3163	-1.3104	0.45851	1.8703
#4		1.2506	0.19899	0.01152	-0.47988	3.4538	-1.4169	1.3403	-0.7554	1.8364
#5		2.0119	0.0014418	0.48057	0.21395	3.2927	-0.83503	0.3659	0.36525	2.6028
#6		0.77996	0.066556	0.44219	-0.42327	4.1136	-0.54816	-0.38426	1.0431	1.2778
	IC	1	0.285	1	1	1	1	1	1	1
	UL, LI	1	1	1	1	0.019	0.679	1	1	1
	UL, SI	-	-	-	-	-	-	-	-	-
	BL, LI	-	-	-	-	-	-	-	-	-
	BL, SI	-	-	-	-	-	-	-	-	-
Bilateral, long instrumentation
	y-axis	T1-T12:X	T1-T12:Y	T1-T12:Z	T1-T12:X	T1-T12:Y	T1-T12:Z	T1-T12:X	T1-T12:Y	T1-T12:Z
Specimen	x-axis	Mx	Mx	Mx	My	My	My	Mz	Mz	Mz
#1		2.87001	0.031289	-0.061341	0.32472	0.11746	0.16289	-0.14649	0.095223	-0.26802
#2		0.55255	-0.15286	0.36372	-0.59992	0.1138	0.33684	-0.1388	-0.2109	0.51623
#3		3.214	-0.073121	-0.68513	-3.7014	-0.10637	-0.067241	2.2017	0.40868	-0.029009
#4		1.202	-0.1713	0.14316	-1.4176	0.84623	-0.7932	1.9082	-0.9848	1.2772
#5		0.49254	-0.40568	0.18179	-0.2155	0.70401	0.065998	-0.75265	0.21392	0.28426
#6		0.18232	0.26605	-0.11045	-0.15586	0.25177	-0.097688	0.39384	-0.081798	1.4293
	IC	1	1	1	1	0.106	0.062	1	0.106	1
	UL, LI	1	0.679	1	1	1	1	1	1	1
	UL, SI	1	1	1	1	0.005	0.176	1	0.679	1
	BL, LI	-	-	-	-	-	-	-	-	-
	BL, SI	-	-	-	-	-	-	-	-	-
Bilateral, short instrumentation
	y-axis	T1-T12:X	T1-T12:Y	T1-T12:Z	T1-T12:X	T1-T12:Y	T1-T12:Z	T1-T12:X	T1-T12:Y	T1-T12:Z
Specimen	x-axis	Mx	Mx	Mx	My	My	My	Mz	Mz	Mz
#1		6.5665	-0.61447	-0.1489	0.45234	4.0877	-0.52477	-0.34607	1.0203	1.8392
#2		0.28792	0.22451	0.35803	0.30293	0.31004	-0.26365	-0.37008	0.02578	0.24378
#3		-0.036895	-0.22469	0.043995	-0.86046	1.0155	-0.73173	0.69357	0.93487	0.83693
#4		2.0222	0.16179	-0.23277	-3.3488	4.5665	-1.0106	4.2365	-2.2201	0.61793
#5		1.5417	-0.23512	0.32435	0.24465	3.0547	0.038064	-0.69045	0.4464	0.80408
#6		0.83044	-0.67383	0.72592	-0.32994	4.0275	-1.5319	-0.04563	1.4653	3.0484
	IC	1	1	1	1	1	1	1	1	1
	UL, LI	1	0.446	1	1	0.176	1	1	0.679	1
	UL, SI	1	0.679	1	1	1	1	1	1	1
	BL, LI	1	1	1	1	0.062	1	1	0.176	1
	BL, SI	-	-	-	-	-	-	-	-	-

## Sheet: T7-T8
Intact condition
	y-axis	T1-T12:X	T1-T12:Y	T1-T12:Z	T1-T12:X	T1-T12:Y	T1-T12:Z	T1-T12:X	T1-T12:Y	T1-T12:Z
Specimen	x-axis	Mx	Mx	Mx	My	My	My	Mz	Mz	Mz
#1		0.77879	-1.0261	-0.23238	-1.2503	-0.27293	-2.0506	2.3473	0.96695	4.4077
#2		2.8634	0.13429	-0.72689	0.97196	2.5131	1.16698	-1.4008	-1.9332	1.1739
#3		1.491	-0.18318	0.019231	0.71229	0.23101	-0.63782	-0.47621	0.046104	0.91407
#4		0.51006	0.06597	-0.059462	0.069482	0.33927	-0.19008	0.070215	0.0074748	0.85482
#5		2.9133	-0.16471	0.6565	0.21761	2.4764	-1.8987	-0.63994	0.44543	3.7113
#6		2.526	0.35264	0.42928	0.6591	2.7736	-1.5376	-0.82874	0.35609	2.7183
	IC	-	-	-	-	-	-	-	-	-
	UL, LI	-	-	-	-	-	-	-	-	-
	UL, SI	-	-	-	-	-	-	-	-	-
	BL, LI	-	-	-	-	-	-	-	-	-
	BL, SI	-	-	-	-	-	-	-	-	-
Unilateral, long instrumentation
	y-axis	T1-T12:X	T1-T12:Y	T1-T12:Z	T1-T12:X	T1-T12:Y	T1-T12:Z	T1-T12:X	T1-T12:Y	T1-T12:Z
Specimen	x-axis	Mx	Mx	Mx	My	My	My	Mz	Mz	Mz
#1		0.54841	0.23265	0.023423	0.2468	0.21519	-0.11618	-0.057937	0.11129	1.3342
#2		2.1462	0.15326	1.6783	-1.8413	-0.24113	2.3607	-2.7334	-0.060477	3.9705
#3		2.2275	-0.51463	0.81002	0.094816	0.56534	-0.083062	0.98619	0.22965	1.2157
#4		0.40332	0.1595	0.29567	0.022912	0.16691	-0.23916	-0.33063	0.024679	0.4194
#5		0.8079	0.10945	-0.2549	0.15487	0.53148	-1.0895	-0.089247	0.042686	1.4694
#6		0.49924	-0.16381	0.41456	-0.047897	0.44974	-0.82839	0.64657	-0.24197	0.51565
	IC	1	1	1	1	1	1	1	1	1
	UL, LI	-	-	-	-	-	-	-	-	-
	UL, SI	-	-	-	-	-	-	-	-	-
	BL, LI	-	-	-	-	-	-	-	-	-
	BL, SI	-	-	-	-	-	-	-	-	-
Unilateral, short instrumentation
	y-axis	T1-T12:X	T1-T12:Y	T1-T12:Z	T1-T12:X	T1-T12:Y	T1-T12:Z	T1-T12:X	T1-T12:Y	T1-T12:Z
Specimen	x-axis	Mx	Mx	Mx	My	My	My	Mz	Mz	Mz
#1		1.8005	0.61535	0.59038	0.68363	0.68879	-0.025389	-1.5622	0.34038	3.1428
#2		1.411	-0.84385	0.50303	2.0042	0.86701	-1.0849	-1.031	0.27191	2.4483
#3		3.0794	-0.55758	0.42019	0.14285	0.61672	-0.16063	1.0503	0.11607	0.878
#4		0.47088	0.065853	0.067287	0.48034	0.61258	-0.58345	-0.38459	0.24501	2.0569
#5		3.3415	-0.14226	0.61845	-0.010765	3.5675	-2.3415	-0.35503	0.64092	4.9991
#6		2.1639	-0.29423	-0.038374	0.032806	2.8374	-2.1046	0.95615	-0.080613	3.9368
	IC	1	1	1	1	0.679	1	1	1	1
	UL, LI	1	1	1	1	0.176	1	1	1	1
	UL, SI	-	-	-	-	-	-	-	-	-
	BL, LI	-	-	-	-	-	-	-	-	-
	BL, SI	-	-	-	-	-	-	-	-	-
Bilateral, long instrumentation
	y-axis	T1-T12:X	T1-T12:Y	T1-T12:Z	T1-T12:X	T1-T12:Y	T1-T12:Z	T1-T12:X	T1-T12:Y	T1-T12:Z
Specimen	x-axis	Mx	Mx	Mx	My	My	My	Mz	Mz	Mz
#1		0.59081	0.31838	0.31662	0.01121	0.088877	-0.47101	0.2731	-0.022237	0.17683
#2		2.2221	-0.079903	1.4216	0.54552	0.32923	-3.2241	-0.83159	0.82917	4.1396
#3		3.5148	-0.45038	0.21527	0.55271	0.36953	-0.31774	0.2786	-0.044388	0.41786
#4		0.2758	0.038238	-0.38787	0.5985	0.20911	-0.42535	-0.095375	-0.087045	0.62768
#5		1.0703	0.016698	-0.054985	0.34712	0.48954	-0.7847	0.92424	0.13667	0.60904
#6		0.52531	0.14098	-0.31	0.10225	0.27484	-0.3939	0.043455	-0.066106	0.22861
	IC	1	1	1	1	1	1	1	1	1
	UL, LI	1	1	1	1	1	1	1	1	1
	UL, SI	1	1	1	1	0.062	1	1	1	1
	BL, LI	-	-	-	-	-	-	-	-	-
	BL, SI	-	-	-	-	-	-	-	-	-
Bilateral, short instrumentation
	y-axis	T1-T12:X	T1-T12:Y	T1-T12:Z	T1-T12:X	T1-T12:Y	T1-T12:Z	T1-T12:X	T1-T12:Y	T1-T12:Z
Specimen	x-axis	Mx	Mx	Mx	My	My	My	Mz	Mz	Mz
#1		1.4877	1.0518	0.7114	0.039569	0.59792	-0.54237	-0.070306	-0.14789	0.75233
#2		5.8824	0.21376	0.4054	0.94741	2.4177	-3.0763	-0.383	1.2905	5.0535
#3		2.948	-0.63764	-0.19153	0.44148	0.26499	-0.14266	-0.0028711	-0.13583	-0.055123
#4		0.7209	0.14485	0.097372	0.5336	0.75082	-0.18168	0.18067	0.22796	1.1637
#5		3.4735	-0.34314	0.083396	-0.33438	2.9941	-1.3681	0.34377	1.321	3.2265
#6		2.2802	0.036525	0.29258	-0.13278	2.8958	-1.324	-0.31633	0.3159	2.9681
	IC	1	1	1	1	1	1	1	1	1
	UL, LI	1	1	1	1	0.446	1	1	1	1
	UL, SI	1	1	1	1	1	1	1	1	1
	BL, LI	1	1	1	1	0.176	1	1	1	1
	BL, SI	-	-	-	-	-	-	-	-	-

## Sheet: T8-T9
Intact condition
	y-axis	T1-T12:X	T1-T12:Y	T1-T12:Z	T1-T12:X	T1-T12:Y	T1-T12:Z	T1-T12:X	T1-T12:Y	T1-T12:Z
Specimen	x-axis	Mx	Mx	Mx	My	My	My	Mz	Mz	Mz
#1		0.66714	0.40174	0.042878	0.35931	1.4231	-1.6389	-0.28831	-0.083927	2.6613
#2		7.7298	-0.35256	1.1491	-0.37352	0.6019	-1.47749	0.57035	2.4694	7.81375
#3		3.1721	0.8693	-0.97161	0.77835	3.4097	-3.9926	1.4319	0.56586	4.8425
#4		0.0078324	-0.041833	-0.23972	0.28127	0.10965	-0.55084	0.31158	0.20284	0.65215
#5		0.95876	0.32902	0.28036	0.55439	1.7207	-1.6128	0.21546	0.65515	3.1751
#6		1.8423	-0.12385	0.44808	0.0036305	3.1049	-2.2462	0.84991	0.012282	4.7556
	IC	-	-	-	-	-	-	-	-	-
	UL, LI	-	-	-	-	-	-	-	-	-
	UL, SI	-	-	-	-	-	-	-	-	-
	BL, LI	-	-	-	-	-	-	-	-	-
	BL, SI	-	-	-	-	-	-	-	-	-
Unilateral, long instrumentation
	y-axis	T1-T12:X	T1-T12:Y	T1-T12:Z	T1-T12:X	T1-T12:Y	T1-T12:Z	T1-T12:X	T1-T12:Y	T1-T12:Z
Specimen	x-axis	Mx	Mx	Mx	My	My	My	Mz	Mz	Mz
#1		0.83571	0.38093	-0.47755	0.43412	1.6713	-1.1291	-0.53362	0.0009283	2.9549
#2		2.7505	0.020648	-1.1696	1.6477	-0.34425	-1.136	2.4968	-0.08127	1.3156
#3		3.4085	1.9784	-1.8285	0.67767	4.4537	-4.4268	0.49321	0.030355	6.0194
#4		-0.067389	0.17145	0.0082494	0.010303	0.34694	-0.27309	0.48201	0.27349	0.6117
#5		1.7325	0.83192	0.73994	0.64215	2.4904	-0.68135	0.5818	1.1376	3.5314
#6		1.819	-0.164	0.26614	0.26297	3.8294	-1.869	-0.22072	0.25155	4.3009
	IC	1	1	1	1	1	0.446	1	1	1
	UL, LI	-	-	-	-	-	-	-	-	-
	UL, SI	-	-	-	-	-	-	-	-	-
	BL, LI	-	-	-	-	-	-	-	-	-
	BL, SI	-	-	-	-	-	-	-	-	-
Unilateral, short instrumentation
	y-axis	T1-T12:X	T1-T12:Y	T1-T12:Z	T1-T12:X	T1-T12:Y	T1-T12:Z	T1-T12:X	T1-T12:Y	T1-T12:Z
Specimen	x-axis	Mx	Mx	Mx	My	My	My	Mz	Mz	Mz
#1		0.83421	0.54474	-0.2682	0.2364	1.3048	-1.2512	-0.67052	-0.19891	2.7672
#2		1.5079	0.76178	-0.34592	-1.4637	1.2411	-1.9713	0.30538	0.013768	2.8396
#3		3.8858	1.8458	-1.6869	1.3316	4.3006	-4.5941	0.37655	-0.1329	6.1589
#4		0.039311	0.11752	0.072599	-0.32289	0.30672	-0.26096	0.73512	0.18337	0.3109
#5		1.181	0.63998	0.39079	0.71534	2.0581	-1.3209	0.34135	0.79765	3.1681
#6		1.809	0.10975	0.43384	0.13071	3.2118	-2.1162	-0.48865	-0.23229	4.0046
	IC	1	1	1	1	1	1	1	1	1
	UL, LI	1	1	1	1	1	1	1	1	1
	UL, SI	-	-	-	-	-	-	-	-	-
	BL, LI	-	-	-	-	-	-	-	-	-
	BL, SI	-	-	-	-	-	-	-	-	-
Bilateral, long instrumentation
	y-axis	T1-T12:X	T1-T12:Y	T1-T12:Z	T1-T12:X	T1-T12:Y	T1-T12:Z	T1-T12:X	T1-T12:Y	T1-T12:Z
Specimen	x-axis	Mx	Mx	Mx	My	My	My	Mz	Mz	Mz
#1		0.53576	0.20434	-0.31647	0.31007	1.0833	-0.75489	0.11002	0.24748	2.0275
#2		1.0111	0.26564	-1.559	-0.12083	0.48289	-1.866	0.64652	-0.68801	-0.11183
#3		2.546	2.1475	-1.0964	1.2177	5.0039	-3.7732	0.48277	-0.11439	5.9035
#4		-0.13427	0.12872	0.30246	-0.12283	0.38847	-0.013805	0.1255	0.35143	0.5926
#5		1.6524	0.69793	0.4206	0.63664	2.2261	-1.2115	-0.45107	0.92624	3.7842
#6		1.4325	-0.13679	0.15096	-0.0051273	3.5942	-2.0135	0.19494	0.12158	4.3453
	IC	1	1	1	1	1	1	1	1	1
	UL, LI	1	1	1	1	1	1	1	1	1
	UL, SI	1	1	1	1	1	1	1	1	1
	BL, LI	-	-	-	-	-	-	-	-	-
	BL, SI	-	-	-	-	-	-	-	-	-
Bilateral, short instrumentation
	y-axis	T1-T12:X	T1-T12:Y	T1-T12:Z	T1-T12:X	T1-T12:Y	T1-T12:Z	T1-T12:X	T1-T12:Y	T1-T12:Z
Specimen	x-axis	Mx	Mx	Mx	My	My	My	Mz	Mz	Mz
#1		0.68897	0.26064	-0.19329	0.13116	0.73398	-0.97933	0.24269	0.10706	1.9668
#2		0.99912	0.26425	-0.95914	-1.6897	1.1243	-0.7325	0.5349	-0.53373	2.254
#3		2.8838	1.8447	-0.71532	1.3341	4.7809	-4.3087	0.49972	-0.024452	5.6983
#4		0.028386	0.011711	-0.20752	0.064297	0.051644	-0.50954	-0.076543	0.17389	0.1598
#5		1.4752	0.76957	0.053117	0.93129	1.7143	-1.6022	-0.5648	0.60292	3.3399
#6		1.4058	0.15527	0.31531	0.30174	3.0872	-2.2041	0.52818	-0.27217	4.0887
	IC	1	1	1	1	1	1	1	1	1
	UL, LI	1	1	1	1	1	1	1	1	1
	UL, SI	1	1	1	1	1	1	1	1	1
	BL, LI	1	1	1	1	1	0.446	1	1	1
	BL, SI	-	-	-	-	-	-	-	-	-
